# Supplementary material for: Thermographic Evaluation of the Stifle Region in Dogs with a Rupture of the Cranial Cruciate Ligament
Source: Animals (Basel). 2025 Aug 7;15(15):2317. doi: 10.3390/ani15152317 (PMC12345753; doi:10.3390/ani15152317)
Supplement: Supplementary file 1 [file animals-15-02317-s001.zip]

Archive with 11 entries (10 files):
- Supplementary materials/
- Supplementary materials/Agreement document.pdf
- Supplementary materials/Consent for Cooperation.pdf
- Supplementary materials/Figure S1 - Distribution of Wilcoxon score for Maximum in El1.jpg
- Supplementary materials/Figure S2 - Distribution of Wilcoxon score for Average in El1.jpg
- Supplementary materials/Figure S3 - Distribution of Wilcoxon score for Maximum in Bx1.jpg
- Supplementary materials/Figure S4 - Distribution of Wilcoxon score for Average in Bx1.jpg
- Supplementary materials/Table S1 - Mean value of temperature El1 area.pdf
- Supplementary materials/Table S2 - Mean value of temperature Bx1 area.pdf
- Supplementary materials/Video S1 - positive drawer test in a dog with rupture of the cranial cruciate ligament.mp4
- Supplementary materials/Video S2 - tibial compression test in a dog with rupture of the cranial cruciate ligament.mp4
